# Supplementary material for: SMAD4 Limits PARP1 dependent DNA Repair to Render Pancreatic Cancer Cells Sensitive to Radiotherapy
Source: Cell Death Dis. 2024 Nov 11;15(11):818. doi: 10.1038/s41419-024-07210-7 (PMC11555233; doi:10.1038/s41419-024-07210-7)
Supplement: Supplementary file 2 — Supplementary table [file 41419_2024_7210_MOESM2_ESM.xlsx]

## Sheet: Sheet1
Supplementary Table
Antibody information.
Protein Name	Manufacture (catalogue number)	Origin	Applications (working dilution)	Website Link
SMAD4	Cell Signaling (46535)	Rabbit	WB (1:1000); IF (1:200)	https://www.cellsignal.cn/products/primary-antibodies/smad4-d3r4n-xp-rabbit-mab/46535?site-search-type=Products&N=4294956287&Ntt=smad4&fromPage=plp
	Abcam (ab40759)	Rabbit	IHC (1:200)	https://www.abcam.cn/products/primary-antibodies/smad4-antibody-ep618y-ab40759.html#lb
PARP1	Abcam (ab227244)	Rabbit	WB (1:1000)	https://www.abcam.cn/products/primary-antibodies/parp1-antibody-ab227244.html
γ-H2AX	Sigma (05-636)	Mouse	WB (1:1000); IF (1:200)	https://www.sigmaaldrich.cn/CN/zh/product/mm/05636
β-Actin	Abmart (T40104)	Mouse	WB (1:1000)	https://www.ab-mart.com.cn/page.aspx?node=%2059%20&id=%201244
Flag	Sigma (F3165)	Mouse	WB (1:4000); IF (1:200)	https://www.sigmaaldrich.cn/CN/zh/product/sigma/f3165
Streptavidin	Abcam (abab7403)	/	WB (1:4000)	https://www.abcam.cn/products/proteins-peptides/streptavidin-hrp-ab7403.html
GFP	santa cruz (sc-9996)	Mouse	WB (1:1000)	https://www.scbt.com/zh/p/gfp-antibody-b-2
GAPDH	Abmart (P60037)	Rabbit	WB (1:4000)	https://www.ab-mart.com.cn/page.aspx?node=%2059%20&id=%2049526
Histon H3	Abmart (T56587)	Rabbit	WB (1:4000)	https://www.ab-mart.com.cn/page.aspx?node=%2077%20&id=%202255
